# Supplementary material for: Herbal Medicine “Shulifenxiao” Formula for Nephrotic Syndrome of Refractory Idiopathic Membranous Nephropathy
Source: Front Pharmacol. 2021 May 10;12:675406. doi: 10.3389/fphar.2021.675406 (PMC8141813; doi:10.3389/fphar.2021.675406)
Supplement: Supplementary file 1 [file Table1.XLSX]

## Sheet: Sheet1
Case	Case 1	Case 2	Case 3	Case 4	Case 5	Case 6	Case 7	Case 8	Case 9	Case 10	Case 11	Case 12	Case 13	Case 14	Case 15	Case 16	Case 17	Case 18	Case 19	Case 20	Case 21	Case 22	Case 23	Case 24	Case 25	Case 26	Case 27	Case 28	Case 29	Case 30	Case 31
Gender（male/female）	male	male	male	female	male	male	male	male	male	male	female	male	male	male	male	male	female	female	male	male	male	male	male	female	female	male	male	male	female	female	male
Age(years)	61	52	22	52	52	53	29	46	31	28	19	44	29	25	53	62	50	57	22	38	76	39	28	40	26	56	53	55	28	54	43
Date of first visit	2014.1.18	2014.6.10	2014.8.26	2014.9.26	2014.12.25	2014.12.24	2015.1.13	2015.4.10	2015.6.4	2015.6.11	2015.8.11	2015.8.20	2015.9.18	2015.10.8	2015.10.29	2016.1.21	2016.3.8	2016.6.13	2016.6.21	2016.11.22	2017.1.2	2017.1.14	2017.3.14	2017.4.28	2017.5.12	2017.5.25	2017.5.29	2017.6.18	2017.6.18	2017.7.1	2017.7.2
Duration of disease (months)	12	84	6	6	24	36	9	6	8	6	9	18	7	78	7	24	24	36	11	9	48	12	12	92	10	60	12	9	7	24	48
Date of renal biopsy	2013.1	2001.10.9	2014.2.21	2014.3.11	2012.12	2013.11	2014.12	2014.9.25	2014.12.22	2015.6.2	2015.6.16	2014.10.10	2015.9.1	2012.6.26	2015.3.8	2014.3.27	2015.11.9	2014.4.8	2015.7.9	2016.8.22	2015.7.14	2015.8.31	2016.4.21	2009.5.09	2016.7.7	2014.11.20	2015.8.4	2016.10.7	2017.3.12	2016.8.23	2013.9.18
Histology grading of MN	stageⅠ	stageⅡ	non-typical MN	stageⅠ	non-typical MN	stageⅢ	stageⅡ	non-typical MN	stageⅠ	non-typical MN	stageⅠ	stageⅡ	stageⅠ	stageⅠ	stageⅡ	stageⅡ	stageⅢ	stageⅠ	non-typical MN	stageⅠ	stageⅠ	stageⅠ	stageⅡ	stageⅠ	stageⅡ	non-typical MN	stageⅠ	stageⅡ	stageⅡ	stageⅠ	stageⅡ
Merger diseases（1.hypertension;2.diabetes;3.hyperlipidemia;4.hyperuricemia;5.coronary heart disease）	1	1		5	3			1				4			1	1	1、3			1	1、3		1	5		1、3	1、3			2	3
Previous immunosuppressive agents	PRED+CsA	PRED+CTX	PRED+CsA	TAC	PRED、CTX、TAC	PRED、TAC、MMF	PRED+CTX	PRED+CsA	PRED+CTX	TAC	CsA	PRED、CTX、CsA	PRED+TAC	TAC	PRED+CTX	PRED、CsA、MMF	CsA	PRED、CTX、CsA	PRED、TAC、MMF	CsA、TAC	TAC	PRED+CsA	PRED+TAC	PRED+CTX	PRED+CTX	CsA+PRED、TAC	PRED、CTX、CsA	CsA	PRED+CsA	PRED+CsA	PRED+TAC
ACEI/ARB	ARB	ACEI	ACEI	ACEI	ACEI	ARB	ACEI	ARB	ARB	ACEI	ACEI	ACEI	ACEI	ARB	ARB	ACEI	ARB	ARB	ACEI	ACEI	ARB	ACEI	ACEI	ARB	ARB	ACEI	ACEI	ACEI	ACEI	ACEI	ACEI
Follow-up time(months)	14	32	21	42	42	16	22	38	32	37	24	16	13	14	26	12	24	24	24	18	21	18	19	14	13	15	15	12	13	12	13
Proteinuria(6 months prior)(g/d)	8.053	6.15	7.6	4.7	6.27	7.56	8.1	7.66	5.574	4.31	7.035	7.61	4.913	6.49	12.62	4.655	9.6	7.77	9.7	10.39	9.1	6.024	9.82	11.47	7.236	10.7	6.45	6.767	4.276	10.35	6.595
Serum Albumin(6 months prior)(g/L)	20.6	31.3	26	29.7	35.6	24	20.3	17.9	23.9	26.79	27.9	29.55	21.6	30.2	14.9	14.8	26.8	27.48	20.7	23	21.4	24.4	24.6	16.5	26.1	19.6	27.9	19.6	30	17.5	30.9
Serum Creatinine(6 months prior)(umol/L)	89.4	114	57.3	52.8	89	104	66	68.6	61.8	76.32	49.1	81.84	71	61.5	109	101	67	64	73	69	101	80.5	76.9	42.1	40	115	84	49.6	42.1	80.98	84.1
eGFR(6 months prior)(mL/min/1.73m²)	79.7	63.3464	138.257	105.292	85.4491	70.2872	124.194	108.478	125.816	117.82	135.973	100.035	120.522	161.53	59.7218	68.3578	92.0629	92.6365	125.159	82.891	61.9552	98.5	117.454	123.414	138.479	60.9443	90.9946	116.351	134.268	71.1832	97.4762
Proteinuria(baseline)(g/d)	9.16	5.6	4.617	5.835	7.18	4.48	5.8	10.2	4.774	5.89	5.42	5.13	6.309	7.25	8.86	5.17	8.802	4.3	7.25	12.76	6.02	4.06	11.98	15.72	6.922	8.2	6.69	4.498	5.738	8.91	4.758
Serum Albumin(baseline)(g/L)	24.2	28.5	28	28.7	29.5	22	22.9	20.7	25.2	29.52	21.8	26.93	20.6	28.7	18.9	14.9	28.3	29.1	28.9	14	22.7	28.7	28.4	14.4	29.3	29.8	28.7	20.9	28.9	26.2	28.9
Serum Creatinine(baseline)(umol/L)	97.2	140	60	61.3	95	113	64	67	63	75.95	52	95.36	83	69.9	111	153	61.9	69	78	166	109.9	90.8	80.8	44.7	41	157	88	55	43	72.5	89.8
eGFR(baseline)(mL/min/1.73m²)	72.37	49.4141	135.665	100.246	78.9682	63.5766	125.775	109.535	124.825	118.056	133.43	83.1519	109.275	138.33	58.5304	41.3733	101.311	98.012	121.797	44.3731	55.9417	85.73	119.791	121.004	137.359	41.8287	97.9634	124.705	133.337	81.3687	88.8487
ALT(baseline)(U/L)	14	18.3	9	16	9	11.4	33	10.3	21.8	7	19	20	27	16	7	22	24.5	23	32	30	8	17.5	37	19	23	17	21	32.5	10	17	20.1
AST(baseline)(U/L)	9	13.2	13	14	11	8.9	37	14.1	21	9	15	24	34	18	10.8	19	34.5	19	27	36	16.2	19.2	33	11	20	12	26	24.9	9	12	16.8
Total bilirubin(baseline)(umol/L)	7.3	10.2	9.9	7.5	6.6	9.4	10.6	8.6	7.1	8.1	8.5	5.4	8.9	6.3	6.6	7.5	9.08	9.1	7	9.3	7.9	7.9	11.4	9.2	22.3	10	5.7	9.3	6.9	8.6	7
White blood cell(baseline)(×109/L)	4.3	6.5	12.8	8.04	10.9	6.9	8.3	6.7	5.7	7.7	6.22	7.3	3.9	5.2	12.91	5.3	7.54	8.7	3.6	6.12	6.98	6.31	10.7	8.1	6.83	5.1	11.9	8.8	7.9	9.7	4.9
Hemoglobin(baseline)(g/L)	119	147	118	136	146	126	155	132	129	148	120	147	133	121	156	109	135	118	157	135	127	131	164	122	96	114	135	143	135	132	133
Platelet count(baseline)(×109/L)	276	190	171	291	327	306	244	99	189	319	230	189	304	176	249	231	217	233	160	226	287	231	195	404	347	283	220	183	309	255	204
SBP(baseline)(mmHg)	147	125	109	130	115	134	130	128	114	127	106	138	121	109	130	139	137	136	137	141	145	136	122	135	118	150	146	121	117	130	119
DBP(baseline)(mmHg)	92	70	69	80	64	81	70	94	68	80	65	79	73	63	90	85	72	69	83	92	90	76	74	85	73	85	91	79	69	80	74
Proteinuria(6th months)(g/d)	2.3	3.69	0.5826	0.84	2.72	2.65	0.45	3.2	3.24	0.65	0.484	0.16	1.35	5.8	7.02	3.98	1.92	0.047	3.24	4.07	4.875	1.02	7.5	7.16	3.34	1.62	1.89	3.202	0.96	2.17	2.492
Serum Albumin(6th months)(g/L)	28.4	30.8	43	27.4	34.3	35.9	27.6	41.3	22.1	40.12	34.7	38.89	45	29.5	31.1	15.2	42.67	36.3	37.3	10.4	27.3	32.3	35.9	13	34.3	32.5	35.2	24.9	36.1	27.4	32.9
Serum Creatinine(6th months)(umol/L)	65.8	117	35	48.9	68	58	55	50	64.2	67	27.4	45.23	70	67	58	204	29.8	38	62	82	103.9	62.5	55.1	50.3	41	107	56	39.8	41.2	59.3	73.2
eGFR(6th months)(mL/min/1.73m²)	99.3157	61.388	169.308	107.984	104.377	110.649	133.858	123.536	123.861	124.299	164.74	130.554	121.227	145.601	86.0181	29.2193	128.893	113.277	133.849	104.095	59.8706	118.391	134.701	116.396	137.359	66.4955	112.256	138.708	135.226	99.9326	107.872
ALT(6th months)(U/L)	10	16.9	8	24	11	14.8	19	8.1	17.7	12	16	15	23	18	11	14	17.8	19	19	26	7	16.4	28	13	20	14	18	30.7	14	17	26.5
AST(6th months)(U/L)	14	19.9	17	16	14	13.5	28	15.5	14	9	19	18	30	21	14.7	16	27.1	17	20	27	11.9	15.8	19	16	17	15	22	20.5	11	15	21.1
Total bilirubin(6th months)(umol/L)	7.5	15.5	11.6	13.9	7.4	8.1	17.2	12.3	10.8	7.7	12.6	8.4	11.4	10.7	5.9	5.3	13.9	7	7	8.9	8.1	6.6	9.9	9.6	19.7	6.5	7.4	11.5	9.3	7.7	9.3
White blood cell(6th months)(×109/L)	5.9	7.6	8.3	7.17	7	5.5	7.1	9.1	8.2	5.4	5.73	6.8	6.7	4.9	6.25	10.2	4.9	6.1	5.4	8.29	5.85	8.4	7.5	5.2	8.41	9.2	7.8	6.7	6.2	4.3	7.5
Hemoglobin(6th months)(g/L)	124	139	120	128	139	134	151	129	140	146	133	138	131	125	152	120	127	122	161	119	113	122	155	131	105	117	146	136	127	139	143
Platelet count(6th months)(×109/L)	251	265	230	244	216	199	187	147	201	225	214	173	193	210	256	204	225	190	211	159	165	172	304	291	268	234	282	212	297	214	235
SBP(6th months)(mmHg)	125	121	124	136	121	131	122	145	130	139	122	130	137	118	124	126	123	119	123	132	129	115	133	126	109	124	151	135	110	116	120
DBP(6th months)(mmHg)	82	65	71	77	69	79	63	97	74	90	67	75	76	66	79	71	68	63	75	88	83	65	75	76	66	77	94	80	70	78	70
Proteinuria(12th months)(g/d)	0.218	2.41	0.1388	0.42	0.73	3.18	0.08	0.25	1.776	0.08	0.085	0.27	0.84	4.75	2.22	4.43	0.984	4.3	2.41	5.17	5	0.53	1.29	4.61	0.819	1.89	0.31	2.209	0.08	1.02	0.294
Serum Albumin(12th months)(g/L)	35.2	39	49.37	36.2	38.4	36.7	36.1	40.1	30.2	50.7	44.4	45.1	43.7	22.4	35.2	9.6	45.89	34.3	47.4	22	36.7	39.8	38.05	16.8	38.4	36.9	41.1	30.5	43.9	35.2	37.2
Serum Creatinine(12th months)(umol/L)	74.1	87	35.5	51.9	73	56	45	62.3	44.4	46	46.9	67	62	73	65	198	34.5	59	75	81	102.6	67.9	62.06	55.1	38	97.68	59	34.6	38.4	57.1	74.3
eGFR(12th months)(mL/min/1.73m²)	94.5831	87.8297	168.323	105.89	101.377	112.256	145.366	112.859	144.131	145.074	138.039	111.085	127.427	131.26	99.5554	30.2931	122.829	98.012	123.776	105.651	60.789	114.427	128.274	112.957	140.836	74.2407	109.874	145.247	138.394	101.183	107.213
ALT(12th months)(U/L)	13	14.3	9	17	8	15.1	27	13.9	20.3	10	18	17	31	16	14	18	19.5	22	25	29	9	22.3	33	16	18	21	24	35.4	13	14	27.1
AST(12th months)(U/L)	12	24.1	12	14	12	14.6	33	8.7	14	7	11	21	18	17	23.8	21	30.6	17	24	31	20.7	14.3	25	14	16	13	22	23.8	17	10	23.7
Total bilirubin(12th months)(umol/L)	8.6	8.9	8.8	8.2	9.2	6.1	10.4	9.1	6.6	10.4	9.1	7	10.7	8.1	7.3	4.9	10.7	13.3	11	10.4	7.3	8	11.6	7.7	21.1	7.3	6.9	10.4	8.1	9	7.1
White blood cell(12th months)(×109/L)	8.1	5.8	6.4	5.44	5.6	6.2	5.3	5.8	6.1	6.3	7.19	9.4	7.2	6.5	7.18	6.7	6.26	5.9	7.7	5.8	6.37	6.6	6.9	6.9	7.2	7.6	6.9	8.3	8.8	6.9	5.3
Hemoglobin(12th months)(g/L)	132	144	119	135	141	120	146	130	134	150	119	141	127	114	141	112	134	130	155	138	130	140	162	129	112	120	150	140	138	134	129
Platelet count(12th months)(×109/L)	290	249	195	201	305	287	206	108	233	193	191	211	261	158	152	198	119	233	285	313	227	201	261	381	328	302	205	173	321	269	199
SBP(12th months)(mmHg)	139	135	103	120	134	130	140	127	138	118	113	131	130	107	145	142	140	124	140	127	144	120	117	137	125	135	138	127	112	125	124
DBP(12th months)(mmHg)	88	73	64	62	73	83	80	88	80	74	63	74	75	60	93	90	81	70	86	81	89	70	69	82	69	81	86	81	71	82	77
Proteinuria(18th months)(g/d)		2.11	0.44	0.08	0.02		0.101	0.14	2.038	0.06	0.103				1.94		0.524	0.27	1.24	3.36	1.758	0.2	1.48
Serum Albumin(18th months)(g/L)		35.6	48.54	38.9	38.5		39.4	42.8	34.8	52.4	47.6				37.4		46.85	37.3	51.1	35	31	46.4	41.28
Serum Creatinine(18th months)(umol/L)		101	53.29	46.7	67		48	59.2	46.8	45	44.7				71		31.5	38	57	82	94.4	66.8	69.02
eGFR(18th months)(mL/min/1.73m²)		73.3323	142.442	109.632	105.014		141.561	115.251	141.046	146.391	140.238				101.823		126.561	113.277	138.555	104.095	67.2296	115.197	122.79
ALT(18th months)(U/L)		19.9	11	20	16		25	10.6	15.6	6	15				9		21.4	16	17	23	7.8	21.5	25
AST(18th months)(U/L)		18.4	19	19	15		22	11.3	18	8	20				18.5		22.5	20	26	33	14.5	23.4	22
Total bilirubin(18th months)(umol/L)		12.7	7.3	15.3	6.9		7.9	15.9	9.2	9.2	11.7				8.9		14.8	8.4	5	11	6.3	8.4	10.1
White blood cell(18th months)(×109/L)		6.8	7.5	6.63	9.5		7.4	7.2	8.8	8.2	8.35				10.74		5.82	4.3	4.8	7.5	7.14	5.7	8.9
Hemoglobin(18th months)(g/L)		148	122	132	140		149	125	129	149	127				155		131	126	152	142	134	139	159
Platelet count(18th months)(×109/L)		192	204	189	253		267	81	174	206	277				206		248	275	174	257	261	247	209
SBP(18th months)(mmHg)		127	115	141	109		126	120	129	128	105				136		134	133	115	137	135	129	125
DBP(18th months)(mmHg)		66	74	83	61		69	85	71	79	59				89		77	72	73	89	85	74	70
Proteinuria(24th months)(g/d)		2.19		0.27	0.18			0.05	1.343	0.1	0.076				3.58		0.205	1.03	0.92
Serum Albumin(24th months)(g/L)		34.9		41.3	39.1			41.2	41.6	49.9	48.7				34.8		45.5	35.8	46.1
Serum Creatinine(24th months)(umol/L)		87.2		49.1	71			64	49.5	47	46.8				76		29.9	63	73
eGFR(24th months)(mL/min/1.73m²)		87.5862		107.839	102.541			111.617	137.832	143.798	138.136				99.0149		128.751	94.4172	125.159
ALT(24th months)(U/L)		15.5		22	15			11.9	16.7	14	18				15		15.9	11	25
AST(24th months)(U/L)		12.7		24	12			9.6	17	8	21				20.3		21.2	16	20
Total bilirubin(24th months)(umol/L)		11.5		11.2	8.1			11.2	5.9	5.6	9.3				5.4		16	10.8	6
White blood cell(24th months)(×109/L)		5.9		9.75	8.4			4.8	6.4	6.9	4.31				8.89		8.27	7.2	8.1
Hemoglobin(24th months)(g/L)		151		126	135			127	131	152	119				149		140	120	149
Platelet count(24th months)(×109/L)		215		259	284			106	201	274	214				256		222	290	198
SBP(24th months)(mmHg)		118		127	120			119	125	121	110				128		129	143	132
DBP(24th months)(mmHg)		65		72	65			87	70	76	70				85		80	76	79
Side effects																				nausea										emesis
Relapse（1.yes;2.no）	2	2	2	2	2	2	2	2	2	2	2	2	2		1		2	1	2			2	2		2	2	2		2	2	2
Causes of Relapse															respiratory infection			urinary infection
